# Supplementary material for: Predictive Factors of Canine Malignant Hepatic Diseases with Multifocal Hepatic Lesions Using Clinicopathology, Ultrasonography, and Hepatobiliary Ultrasound Scores
Source: Animals (Basel). 2024 Oct 9;14(19):2910. doi: 10.3390/ani14192910 (PMC11476315; doi:10.3390/ani14192910)
Supplement: Supplementary file 1 [file animals-14-02910-s001.zip]

Archive with 1 entries (1 files):
- animals-3226592-supplementary.tif
